# Supplementary material for: The genetic effects of hormones modulated by the Pituitary-Thyroid/Adrenal/Gonadal axis on the risk of developing venous thromboembolism: a mendelian randomization study
Source: BMC Cardiovasc Disord. 2024 Jul 25;24:383. doi: 10.1186/s12872-024-04039-y (PMC11270940; doi:10.1186/s12872-024-04039-y)
Supplement: Supplementary file 1 — Supplementary Table 1 Detailed information regarding the GWAS data sources used in this Mendelian randomization study [file 12872_2024_4039_MOESM1_ESM.xlsx]

## Sheet: Sheet1
	Supplementary Table1. Detailed information regarding the GWAS data sources used in this Mendelian randomization study.
	Information on data sources (Overall)
	Trait	Year	Polulation	Sex	Sample size	case	control	Number of SNPs	Dataset	Data source	PMID	URL
	Thyroid Stimulating Hormone (TSH)	2018	European	Males and Females	3301	NA	NA	10534735	prot-a-530	IEU Open GWAS project	29875488	https://gwas.mrcieu.ac.uk/
	Thyroxine measurement (FT4)	2013	European	Males and Females	2076	NA	NA	at least 2500000	GCST009391	GWAS Catalog	23823483	https://www.ebi.ac.uk/gwas/studies/GCST009391
	Triiodothyronine (FT3)	2021	European	Males and Females	3803	NA	NA	6240610	GCST90012729	GWAS Catalog	33441150	https://www.ebi.ac.uk/gwas/studies/GCST90012729
	Hyperthyroidism	2017	European	Males and Females	337159	2547	334612	10894596	ukb-a-76	UK Biobank	NA	https://gwas.mrcieu.ac.uk/
	Hypothyroidism	2017	European	Males and Females	337159	16376	320783	10894596	ukb-a-77	UK Biobank	NA	https://gwas.mrcieu.ac.uk/
	Follicle stimulating hormone (FSH)	2018	European	Males and Females	3301	NA	NA	10534735	prot-a-528	IEU Open GWAS project	29875488	https://gwas.mrcieu.ac.uk/
	Prolactin levels (PRL)	2020	European	Males and Females	21758	NA	NA	10208673	ebi-a-GCST90012030	IEU Open GWAS project	33067605	https://gwas.mrcieu.ac.uk/
	Luteinizing hormone (LH)	2018	European	Males and Females	3301	NA	NA	10534735	prot-a-529	IEU Open GWAS project	29875488	https://gwas.mrcieu.ac.uk/
	Progesterone levels	2019	European	Males and Females	2619	NA	NA	up to 8900000	GCST008885	GWAS Catalog	31169883	http://www.ebi.ac.uk/efo/EFO_0007004
	Estradiol levels	2021	European	Males and Females	147690	13367	134323	7489424	ebi-a-GCST90020091	GWAS Catalog	34255042	https://gwas.mrcieu.ac.uk/
	Total testosterone levels	2020	European	Males and Females	425097	NA	NA	16132861	ebi-a-GCST90012114	IEU Open GWAS project	32042192	https://gwas.mrcieu.ac.uk/
	Adrenocorticotropic hormone (ACTH)	2018	European	Males and Females	3301	NA	NA	10534735	prot-a-2326	IEU Open GWAS project	NA	https://gwas.mrcieu.ac.uk/
	Cortisol	2014	European	Males and Females	12597	NA	NA	NA	CORNET consortium	CORtisol NETwork (CORNET) consortium	25010111	https://www.ncbi.nlm.nih.gov/pmc/articles/PMC4091794/
	Aldosterone levels	2021	European	Males and Females	3549	NA	NA	10900000	GCST90094680	GWAS Catalog	34822396	https://www.ebi.ac.uk/gwas/studies/GCST90094680
	Aldosterone levels	2021	European	Males	2220	NA	NA	10900000	GCST90094681	GWAS Catalog	34822396	https://www.ebi.ac.uk/gwas/studies/GCST90094681
	Aldosterone levels	2022	European	Females	1329	NA	NA	10900000	GCST90094682	GWAS Catalog	34822396	https://www.ebi.ac.uk/gwas/studies/GCST90094682
	Cushing's syndrome	2021	European	Males and Females	211286	163	211123	16380446	finn-b-E4_CUSHING	FinnGen	NA	https://gwas.mrcieu.ac.uk/
	Hyperaldosteronism	2021	European	Males and Females	211463	340	211123	16380446	finn-b-E4_HYPERALDO	FinnGen	NA	https://gwas.mrcieu.ac.uk/
	Pregnancy, childbirth and the puerperium (female)	2018	European	Females	361194	11959	349235	13551420	XV_PREGNANCY_BIRTH	UK Biobank	NA	https://broad-ukb-sumstats-us-east-1.s3.amazonaws.com/round2/additive-tsvs/XV_PREGNANCY_BIRTH.gwas.imputed_v3.female.tsv.bgz
	Deep venous thrombosis (DVT)	2018	European	Males and Females	361194	4319	356875	11783033	ukb-d-I9_DVTANDPULM	UK Biobank	NA	https://gwas.mrcieu.ac.uk/
	Pulmonary embolism (PE)	2018	European	Males and Females	361194	2118	359076	10721750	ukb-d-I26	UK Biobank	NA	https://gwas.mrcieu.ac.uk/
	Pulmonary embolism (PE)	2018	European	Males and Females	462933	3823	459110	9851867	ukb-b-16048	UK Biobank	NA	https://gwas.mrcieu.ac.uk/
	Venous thromboembolism (VTE)	2018	European	Males and Females	361194	4620	356574	11901177	ukb-d-I9_VTE	UK Biobank	NA	https://gwas.mrcieu.ac.uk/
	Venous thromboembolism (VTE)	2021	European	Males and Females	218792	9176	209616	16380466	finn-b-I9_VTE	FinnGen	NA	https://gwas.mrcieu.ac.uk/
	Information on data sources (Sex stratification)
	Trait	Year	Polulation	Sex	Sample size	case	control	Number of SNPs	Dataset	Data source	PMID	URL
	Estradiol (quantile)	2018	European	Females	NA	51081	NA	13791467	30800_irnt	UK Biobank	NA	https://broad-ukb-sumstats-us-east-1.s3.amazonaws.com/round2/additive-tsvs/30800_irnt.gwas.imputed_v3.female.varorder.tsv.bgz
	Estradiol (quantile)	2018	European	Males	NA	16542	NA	13791467	30800_irnt	UK Biobank	NA	https://broad-ukb-sumstats-us-east-1.s3.amazonaws.com/round2/additive-tsvs/30800_irnt.gwas.imputed_v3.male.varorder.tsv.bgz
	Total testosterone levels	2018	European	Females	NA	189605	NA	13791467	30850_irnt	UK Biobank	NA	https://broad-ukb-sumstats-us-east-1.s3.amazonaws.com/round2/additive-tsvs/30850_irnt.gwas.imputed_v3.female.varorder.tsv.bgz
	Total testosterone levels	2018	European	Males	NA	191476	NA	13791467	30850_irnt	UK Biobank	NA	https://broad-ukb-sumstats-us-east-1.s3.amazonaws.com/round2/additive-tsvs/30850_irnt.gwas.imputed_v3.male.varorder.tsv.bgz
	Deep venous thrombosis (DVT)	2018	European	Females	NA	NA	NA	13791467	I9_DVTANDPULM	UK Biobank	NA	https://broad-ukb-sumstats-us-east-1.s3.amazonaws.com/round2/additive-tsvs/I9_DVTANDPULM.gwas.imputed_v3.female.tsv.bgz
	Deep venous thrombosis (DVT)	2018	European	Males	NA	NA	NA	13791467	I9_DVTANDPULM	UK Biobank	NA	https://broad-ukb-sumstats-us-east-1.s3.amazonaws.com/round2/additive-tsvs/I9_DVTANDPULM.gwas.imputed_v3.male.tsv.bgz
	Pulmonary embolism (PE)	2018	European	Females	NA	NA	NA	13791467	I26	UK Biobank	NA	https://broad-ukb-sumstats-us-east-1.s3.amazonaws.com/round2/additive-tsvs/I26.gwas.imputed_v3.female.tsv.bgz
	Pulmonary embolism (PE)	2018	European	Males	NA	NA	NA	13791467	I26	UK Biobank	NA	https://broad-ukb-sumstats-us-east-1.s3.amazonaws.com/round2/additive-tsvs/I26.gwas.imputed_v3.male.tsv.bgz
	Venous thromboembolism (VTE)	2018	European	Females	NA	NA	NA	13791467	I9_VTE	UK Biobank	NA	https://broad-ukb-sumstats-us-east-1.s3.amazonaws.com/round2/additive-tsvs/I9_VTE.gwas.imputed_v3.female.tsv.bgz
	Venous thromboembolism (VTE)	2018	European	Males	NA	NA	NA	13791467	I9_VTE	UK Biobank	NA	https://broad-ukb-sumstats-us-east-1.s3.amazonaws.com/round2/additive-tsvs/I9_VTE.gwas.imputed_v3.male.tsv.bgz
