# Supplementary material for: The genetic effects of hormones modulated by the Pituitary-Thyroid/Adrenal/Gonadal axis on the risk of developing venous thromboembolism: a mendelian randomization study
Source: BMC Cardiovasc Disord. 2024 Jul 25;24:383. doi: 10.1186/s12872-024-04039-y (PMC11270940; doi:10.1186/s12872-024-04039-y)
Supplement: Supplementary file 2 — Supplementary Table 2 Summary results of several Mendelian randomization analyses and sensitivity analyses [file 12872_2024_4039_MOESM2_ESM.xlsx]

## Sheet: statistics
Supplementary Table 2. Summary results of several Mendelian randomization analyses and sensitivity analyses.
Exposure	Exposure.dateset	Outcome	Outcome.dateset	MR egger				weighted median				IVW				Simple mode				Weighted mode				Wald ratio				MR-presso	Cochrane's Q value	MR-Egger intercept test
				OR	or_lci95	or_uci95	p	OR	or_lci95	or_uci95	p	OR	or_lci95	or_uci95	p	OR	or_lci95	or_uci95	p	OR	or_lci95	or_uci95	p	OR	or_lci95	or_uci95	p	Global Test P-value		intercept of pleiotropy	p for pleiotropy
Thyroid Stimulating Hormone (TSH)	prot-a-530	PE	ukb-d-I26	0.999875	0.997784	1.00197	0.908083	0.999618	0.998647	1.00059	0.441147	0.999795	0.999087	1.0005	0.571211	0.999498	0.997678	1.00132	0.594539	0.999498	0.997835	1.00116	0.560503					0.247	0.250006	-1.54024e-05	0.937178
Thyroid Stimulating Hormone (TSH)	prot-a-530	DVT	ukb-d-I9_DVTANDPULM	0.999713	0.996631	1.0028	0.857215	0.999236	0.997963	1.00051	0.239387	0.999761	0.998717	1.00081	0.653336	0.998833	0.996577	1.00109	0.321995	0.998865	0.996398	1.00134	0.377546					0.097	0.0950153	9.14073e-06	0.974698
Thyroid Stimulating Hormone (TSH)	prot-a-530	VTE	ukb-d-I9_VTE	0.999342	0.996336	1.00236	0.672663	0.999636	0.99837	1.0009	0.573456	0.999747	0.998727	1.00077	0.626893	0.999836	0.99733	1.00235	0.899164	0.999775	0.997447	1.00211	0.851357					0.202	0.185892	7.80675e-05	0.781489
Thyroxine measurement (FT4)	GCST009391	PE	ukb-d-I26	0.999964	0.998791	1.00114	0.953322	1.00041	0.999804	1.00101	0.186297	1.00016	0.999737	1.00058	0.463282	1.00066	0.999517	1.0018	0.278906	1.00071	0.999586	1.00184	0.237766					0.62	0.661178	6.81404e-05	0.735879
Thyroxine measurement (FT4)	GCST009391	DVT	ukb-d-I9_DVTANDPULM	1.00033	0.998744	1.00192	0.689577	1.00081	1.00002	1.00161	0.0446387	1.00069	1.00012	1.00126	0.0174416	1.0011	0.999877	1.00233	0.101299	1.00093	0.999923	1.00195	0.0933106					0.842	0.830539	0.000126357	0.644517
Thyroxine measurement (FT4)	GCST009391	VTE	ukb-d-I9_VTE	1.00036	0.99872	1.00201	0.673522	1.00095	1.00015	1.00176	0.0199696	1.00075	1.00016	1.00134	0.012309	1.00107	0.999853	1.0023	0.108461	1.00098	0.999959	1.002	0.0825369					0.865	0.823466	0.000137268	0.627937
Triiodothyronine (FT3)	GCST90012729	PE	ukb-d-I26	1.00066	0.997979	1.00334	0.640248	1.0003	0.998817	1.00179	0.691023	1.00019	0.998877	1.00151	0.773336	0.999721	0.996997	1.00245	0.844731	0.99969	0.997014	1.00237	0.824657					0.078	0.0729992	-0.000102759	0.701077
Triiodothyronine (FT3)	GCST90012729	DVT	ukb-d-I9_DVTANDPULM	1.00155	0.998044	1.00507	0.404704	1.0008	0.998773	1.00283	0.439918	1.0007	0.998969	1.00244	0.426682	1.00064	0.996466	1.00483	0.769629	1.00043	0.996768	1.00411	0.821672					0.101	0.096067	-0.000187873	0.593168
Triiodothyronine (FT3)	GCST90012729	VTE	ukb-d-I9_VTE	1.00135	0.997763	1.00495	0.477044	1.00033	0.99822	1.00244	0.760875	1.00085	0.999095	1.00261	0.341567	0.99975	0.995544	1.00397	0.909322	0.999542	0.995586	1.00351	0.824806					0.126	0.116982	-0.000109568	0.759491
Hyperthyroidism	ukb-a-76	PE	ukb-d-I26	1.0218	0.943321	1.10681	0.598851	1.03318	0.966852	1.10405	0.33495	1.05419	1.01241	1.09769	0.0105282	0.992066	0.835292	1.17827	0.927985	1.0227	0.945239	1.1065	0.578628					0.017	0.0244834	7.18422e-05	0.378309
Hyperthyroidism	ukb-a-76	PE2	ukb-b-16048	1.0143	0.930948	1.10512	0.747225	1.06749	1.00603	1.1327	0.030881	1.04296	0.998873	1.08899	0.0562873	1.12491	0.990606	1.27743	0.0771049	1.0911	1.01576	1.17204	0.0217382					0.068	0.0754256	6.10397e-05	0.464658
Hyperthyroidism	ukb-a-76	DVT	ukb-d-I9_DVTANDPULM	1.04412	0.940786	1.1588	0.420131	1.06688	0.984017	1.15673	0.116549	1.0685	1.01386	1.12608	0.0133558	1.14971	0.955522	1.38336	0.14473	1.08353	0.978014	1.20043	0.130201					0.057	0.0702608	5.3148e-05	0.616396
Hyperthyroidism	ukb-a-76	VTE	ukb-d-I9_VTE	1.05454	0.945247	1.17647	0.34541	1.06232	0.976724	1.15542	0.158387	1.07401	1.01648	1.1348	0.0110224	1.14319	0.956257	1.36666	0.147144	1.10108	0.995328	1.21807	0.0665743					0.053	0.0498032	4.21341e-05	0.705099
Hypothyroidism	ukb-a-77	PE	ukb-d-I26	0.998588	0.981259	1.01622	0.874421	0.996009	0.982955	1.00924	0.552423	1.00186	0.993811	1.00997	0.651665	1.01176	0.979049	1.04555	0.486617	0.989039	0.972739	1.00561	0.19517					0.104	0.0998796	1.57841e-05	0.680095
Hypothyroidism	ukb-a-77	DVT	ukb-d-I9_DVTANDPULM	1.01354	0.988476	1.03925	0.293774	0.998363	0.98046	1.01659	0.859182	1.00995	0.998365	1.02167	0.0925679	1.00859	0.963534	1.05575	0.714243	0.996803	0.973295	1.02088	0.792862					0.209	0.00744893	-1.71306e-05	0.754409
Hypothyroidism	ukb-a-77	VTE	ukb-d-I9_VTE	1.01577	0.989182	1.04306	0.249097	0.998589	0.979547	1.018	0.885705	1.00989	0.997624	1.02231	0.114445	1.00409	0.959731	1.0505	0.859726	0.999618	0.976544	1.02324	0.974442					0.228	0.00156636	-2.79801e-05	0.629508
Follicle stimulating hormone (FSH)	prot-a-528	PE	ukb-d-I26	1.00006	0.998825	1.00129	0.926543	1.00052	0.999736	1.0013	0.194023	1.00025	0.999675	1.00083	0.389507	1.0007	0.999121	1.00227	0.392754	1.00068	0.999297	1.00206	0.343218					0.158	0.154939	4.28322e-05	0.725314
Follicle stimulating hormone (FSH)	prot-a-528	DVT	ukb-d-I9_DVTANDPULM	1.00041	0.998736	1.00208	0.637219	1.00072	0.999671	1.00177	0.178343	1.00038	0.999593	1.00116	0.346778	1.00068	0.998533	1.00283	0.539335	1.00056	0.998396	1.00272	0.617228					0.139	0.157278	-6.39329e-06	0.969069
Follicle stimulating hormone (FSH)	prot-a-528	VTE	ukb-d-I9_VTE	1.00069	0.998849	1.00254	0.466084	1.00044	0.999309	1.00157	0.446069	1.00043	0.999562	1.0013	0.332876	1.00028	0.997978	1.00258	0.815921	1.00028	0.997939	1.00262	0.818939					0.043	0.0508004	-5.79741e-05	0.750423
Follicle stimulating hormone (FSH)	prot-a-528	VTE2	finn-b-I9_VTE	1.00943	0.917263	1.11086	0.848675	0.994593	0.936821	1.05593	0.859042	0.982443	0.939618	1.02722	0.436007	1.03067	0.923975	1.14968	0.591207	1.03067	0.926873	1.14609	0.580354					0.914	0.922529	-0.00562635	0.534735
Prolactin levels (PRL)	ebi-a-GCST90012030	PE	ukb-d-I26	1.00052	0.998893	1.00214	0.538765	1.00071	0.999522	1.0019	0.241158	1.00045	0.999582	1.00131	0.312184	1.00118	0.998993	1.00338	0.299821	1.00056	0.998745	1.00237	0.552999					0.237	0.22197	-1.21486e-05	0.919085
Prolactin levels (PRL)	ebi-a-GCST90012030	DVT	ukb-d-I9_DVTANDPULM	0.999224	0.997259	1.00119	0.446673	0.999918	0.998488	1.00135	0.910442	0.999982	0.998916	1.00105	0.973161	1.00073	0.997869	1.0036	0.620982	0.999576	0.997196	1.00196	0.730006					0.796	0.812824	0.000128847	0.37767
Prolactin levels (PRL)	ebi-a-GCST90012030	VTE	ukb-d-I9_VTE	0.999135	0.997104	1.00117	0.412522	0.999853	0.998269	1.00144	0.855663	1.00015	0.999053	1.00126	0.7832	1.00055	0.997515	1.0036	0.724578	0.99949	0.996936	1.00205	0.699365					0.716	0.727534	0.000173337	0.253501
Luteinizing hormone (LH)	prot-a-529	PE	ukb-d-I26	1.00011	0.99901	1.0012	0.852948	1.00001	0.999121	1.00089	0.987873	1.00008	0.999486	1.00068	0.782555	0.999976	0.998502	1.00145	0.974632	0.999993	0.999045	1.00094	0.988489					0.982	0.973989	-6.06428e-06	0.965148
Luteinizing hormone (LH)	prot-a-529	DVT	ukb-d-I9_DVTANDPULM	1.00052	0.999043	1.00201	0.496032	1.00052	0.99931	1.00172	0.40231	1.00081	0.999998	1.00162	0.050497	1.00125	0.999276	1.00323	0.228814	1.00058	0.999363	1.0018	0.361007					0.897	0.882049	8.28959e-05	0.659663
Luteinizing hormone (LH)	prot-a-529	VTE	ukb-d-I9_VTE	1.0006	0.999071	1.00214	0.450147	1.00043	0.999228	1.00163	0.486248	1.00071	0.999876	1.00155	0.0952123	1.00096	0.998961	1.00297	0.357678	1.00046	0.999138	1.00178	0.503698					0.95	0.942851	3.21865e-05	0.868334
Progesterone levels	GCST008885	PE	ukb-d-I26	0.999391	0.997978	1.00081	0.437677	0.999184	0.997864	1.00051	0.225836	0.999423	0.998395	1.00045	0.271563	0.999162	0.99738	1.00095	0.392721	0.999067	0.997519	1.00062	0.282892					0.866	0.888904	1.37473e-05	0.951823
Progesterone levels	GCST008885	DVT	ukb-d-I9_DVTANDPULM	0.999684	0.997698	1.00167	0.767736	0.999332	0.997474	1.00119	0.481773	0.999239	0.997848	1.00063	0.283588	0.999287	0.996784	1.0018	0.597413	0.999287	0.997338	1.00124	0.501026					0.505	0.442426	-0.000194448	0.550607
Progesterone levels	GCST008885	VTE	ukb-d-I9_VTE	0.999554	0.997577	1.00153	0.676903	0.998982	0.997051	1.00092	0.302519	0.999117	0.99768	1.00056	0.228933	0.999099	0.996315	1.00189	0.549996	0.999001	0.996832	1.00118	0.40227					0.56	0.519764	-0.000190795	0.556201
Estradiol	30800_irnt	PE	ukb-d-I26	0.998976	0.997333	1.00062	0.230669	0.99963	0.998461	1.0008	0.536065	0.999742	0.998973	1.00051	0.511198	0.999818	0.997613	1.00203	0.872394	0.999286	0.997911	1.00066	0.316188					0.587	0.611448	9.86068e-05	0.308788
Estradiol	30800_irnt	DVT	ukb-d-I9_DVTANDPULM	0.998481	0.99626	1.00071	0.189732	0.999519	0.997973	1.00107	0.54201	1.00004	0.999002	1.00108	0.936413	1.00079	0.998033	1.00355	0.578345	0.999104	0.997354	1.00086	0.323005					0.508	0.52598	0.00020088	0.128979
Estradiol	30800_irnt	VTE	ukb-d-I9_VTE	0.998074	0.995741	1.00041	0.115487	0.999096	0.997559	1.00064	0.249528	0.999998	0.998869	1.00113	0.997024	0.998614	0.995656	1.00158	0.365806	0.998779	0.997007	1.00055	0.185825					0.272	0.311391	0.000247607	0.0767559
Testosterone	ebi-a-GCST90012114	PE	ukb-d-I26	0.997848	0.993818	1.00189	0.29765	1.00104	0.997004	1.00509	0.614121	1.00126	0.999042	1.00349	0.265655	1.00356	0.993798	1.01343	0.476299	1.00073	0.99612	1.00537	0.756218					0.183	0.138008	4.82327e-05	0.0492602
Testosterone	ebi-a-GCST90012114	DVT	ukb-d-I9_DVTANDPULM	0.999184	0.993318	1.00508	0.785907	1.00332	0.998001	1.00867	0.221712	1.00306	0.999832	1.00629	0.0632409	1.00635	0.991643	1.02128	0.399869	1.00507	0.998605	1.01157	0.125556					0.925	0.00139424	5.46608e-05	0.125149
Testosterone	ebi-a-GCST90012114	VTE	ukb-d-I9_VTE	1.00056	0.994342	1.00682	0.860443	1.00262	0.996664	1.00861	0.389448	1.00381	1.0004	1.00724	0.0285105	1.00824	0.992947	1.02377	0.29342	1.00752	0.999948	1.01515	0.0524399					0.922	0.00014914	4.58559e-05	0.223985
Pregnancy	XV_PREGNANCY_BIRTH	VTE	ukb-d-I9_VTE	1.01986	0.00928519	112.019	0.993571	1.87544	0.0870643	40.3987	0.688064	0.673367	0.0614152	7.38291	0.746175	1.26026	0.00818367	194.075	0.929469	1.40274	0.0218354	90.1144	0.875518					0.843	0.81172	-0.00309152	0.843399
Pregnancy	XV_PREGNANCY_BIRTH	PE	ukb-d-I26	0.969617	0.912982	1.02976	0.332038	0.999972	0.961083	1.04044	0.998903	0.987378	0.958677	1.01694	0.398696	1.00429	0.936447	1.07705	0.906046	1.00429	0.939837	1.07317	0.900955					0.897	0.909688	0.000129062	0.508694
Pregnancy	XV_PREGNANCY_BIRTH	DVT	ukb-d-I9_DVTANDPULM	0.957544	0.866995	1.05755	0.406422	0.999869	0.943835	1.05923	0.99644	0.977916	0.932626	1.02541	0.355989	1.02912	0.921697	1.14907	0.617239	1.02651	0.917855	1.14802	0.653269					0.128	0.131189	0.000149679	0.641046
Pregnancy	XV_PREGNANCY_BIRTH	DVT-Females	I9_DVTANDPULM	1.01084	0.913738	1.11825	0.837313	0.998348	0.93519	1.06577	0.960454	0.994051	0.946106	1.04442	0.81297	1.00766	0.892983	1.13707	0.903077	1.00766	0.892628	1.13753	0.903394					0.603	0.60007	-0.000118802	0.714951
Pregnancy	XV_PREGNANCY_BIRTH	PE-Females	I26	1.03598	0.961622	1.11609	0.368013	1.01291	0.965352	1.06282	0.601048	1.00851	0.972398	1.04595	0.648891	1.0353	0.948157	1.13044	0.451382	1.0353	0.943723	1.13575	0.474197					0.877	0.876045	-0.000190711	0.43083
Pregnancy	XV_PREGNANCY_BIRTH	VTE-Females	I9_VTE	1.01408	0.913709	1.12547	0.796466	0.996473	0.929832	1.06789	0.920305	0.995164	0.945669	1.04725	0.852259	0.995134	0.885696	1.11809	0.935683	0.99636	0.890802	1.11443	0.949954					0.542	0.528155	-0.000133563	0.69087
Adrenocorticotropic hormone (ACTH)	prot-a-2326	VTE	ukb-d-I9_VTE	0.947609	0.798691	1.12429	0.544248	1.01005	0.933048	1.0934	0.804844	0.99856	0.939961	1.06081	0.962738	0.979647	0.843678	1.13753	0.790004	0.989815	0.868835	1.12764	0.879141					0.234	0.206107	0.00751256	0.615329
Adrenocorticotropic hormone (ACTH)	prot-a-2326	PE	ukb-d-I26	1.00036	0.997961	1.00276	0.773576	0.99972	0.998785	1.00066	0.558063	0.999866	0.999154	1.00058	0.712395	0.99911	0.997212	1.00101	0.36896	0.999134	0.997258	1.00101	0.376427					0.26	0.253653	-7.65824e-05	0.695491
Adrenocorticotropic hormone (ACTH)	prot-a-2326	DVT	ukb-d-I9_DVTANDPULM	1.00121	0.997727	1.00471	0.503664	1.00003	0.99875	1.00131	0.966723	1.00046	0.999424	1.0015	0.384978	0.999952	0.997474	1.00244	0.970298	0.999952	0.997287	1.00262	0.97239					0.117	0.123119	-0.000113451	0.689623
Aldosterone levels	PMID: 34822396	VTE	ukb-d-I9_VTE	1.13666	0.792844	1.62957	0.612499	0.978741	0.890224	1.07606	0.656825	0.98112	0.901093	1.06825	0.660617	0.955056	0.8451	1.07932	0.537908	0.970858	0.880851	1.07006	0.611757					NA	0.68113	-0.0491206	0.561242
Aldosterone levels	GCST90094680	PE	ukb-d-I26	1.00071	0.995882	1.00557	0.820943	0.999891	0.998722	1.00106	0.854554	0.99991	0.998837	1.00098	0.869605	1.00095	0.999252	1.00264	0.388009	0.999711	0.998521	1.0009	0.680853					NA	0.588882	-0.000278137	0.794972
Aldosterone levels	GCST90094680	DVT	ukb-d-I9_DVTANDPULM	0.999089	0.992487	1.00574	0.832551	1.00008	0.998492	1.00167	0.922368	1.00021	0.998754	1.00166	0.780805	1.00022	0.998147	1.0023	0.852659	1.00002	0.998484	1.00156	0.979124					NA	0.564594	0.000386785	0.792101
Cortisol	CORNET consortium	VTE	ukb-d-I9_VTE	0.241692	0.0263173	2.21965	0.428259	0.895928	0.66682	1.20375	0.465812	0.863975	0.688866	1.0836	0.205782	0.927814	0.658395	1.30748	0.71027	0.931632	0.66863	1.29809	0.716273					NA	0.487266	0.109609	0.460661
Cortisol	CORNET consortium	PE	ukb-d-I26	0.985265	0.959656	1.01156	0.468326	1.0002	0.996822	1.00359	0.908332	0.999662	0.996984	1.00235	0.804962	1.0007	0.996483	1.00494	0.77498	1.0007	0.996273	1.00516	0.785184					NA	0.531767	0.00124733	0.473973
Cortisol	CORNET consortium	DVT	ukb-d-I9_DVTANDPULM	0.996685	0.958581	1.0363	0.894695	0.997555	0.993014	1.00212	0.292837	0.997558	0.993945	1.00118	0.186673	0.99722	0.991889	1.00258	0.415923	0.997469	0.991893	1.00308	0.468988					NA	0.548929	7.52734e-05	0.971849
Cushing's syndrome	finn-b-E4_CUSHING	VTE	ukb-d-I9_VTE	0.99713	0.96594	1.02933	0.86325	0.993791	0.971506	1.01659	0.590401	1.00044	0.982619	1.01858	0.961846	0.978	0.934995	1.02298	0.355103	0.979934	0.940073	1.02149	0.361293					0.28	0.264425	0.00361859	0.805247
Cushing's syndrome	finn-b-E4_CUSHING	PE	ukb-d-I26	1.00005	0.99984	1.00026	0.654606	1	0.99982	1.00019	0.975167	0.999989	0.999846	1.00013	0.882145	1.00001	0.999734	1.00028	0.970051	1.00001	0.999788	1.00024	0.914428					0.972	0.970842	-9.36848e-05	0.458217
Cushing's syndrome	finn-b-E4_CUSHING	DVT	ukb-d-I9_DVTANDPULM	1.00016	0.999858	1.00046	0.330674	1.00013	0.999877	1.00038	0.31861	0.999998	0.999782	1.00021	0.983723	1.0001	0.999776	1.00042	0.562583	1.0001	0.999838	1.00036	0.475244					0.327	0.260523	-0.000247912	0.185814
Hyperaldosteronism	finn-b-E4_HYPERALDO	VTE	ukb-d-I9_VTE	1.00395	0.959734	1.05019	0.866224	0.99105	0.964702	1.01812	0.513149	0.993435	0.973828	1.01344	0.517241	0.978083	0.930066	1.02858	0.400958	0.982789	0.939408	1.02817	0.461969					0.74	0.745346	-0.00602063	0.616948
Hyperaldosteronism	finn-b-E4_HYPERALDO	PE	ukb-d-I26	0.999666	0.99932	1.00001	0.0779177	0.999779	0.999493	1.00006	0.128945	0.999879	0.999672	1.00009	0.254848	1.0001	0.99957	1.00064	0.706255	0.999788	0.999453	1.00012	0.233521					0.358	0.341292	0.000161415	0.173219
Hyperaldosteronism	finn-b-E4_HYPERALDO	DVT	ukb-d-I9_DVTANDPULM	0.999439	0.998971	0.999907	0.032911	0.999606	0.9992	1.00001	0.0570258	0.999767	0.999493	1.00004	0.0965196	0.999678	0.9989	1.00046	0.430575	0.999576	0.999079	1.00007	0.113617					0.497	0.506657	0.00024251	0.11026
Sex stratification
Estradiol (quantile)-Females	30800_irnt	DVT-Females	I9_DVTANDPULM																					1.01428	1.002	1.02671	0.0225503	NA	NA	NA	NA
Estradiol (quantile)-Males	30801_irnt	DVT-Males	I9_DVTANDPULM																					0.998866	0.994496	1.00326	0.612203	NA	NA	NA	NA
Estradiol (quantile)-Females	30802_irnt	PE-Females	I26																					1.00465	0.995646	1.01374	0.312307	NA	NA	NA	NA
Estradiol (quantile)-Males	30803_irnt	PE-Males	I26																					1.0005	0.99753	1.00348	0.740699	NA	NA	NA	NA
Estradiol (quantile)-Females	30804_irnt	VTE-Females	I9_VTE																					1.01563	1.00292	1.02851	0.015781	NA	NA	NA	NA
Estradiol (quantile)-Males	30805_irnt	VTE-Males	I9_VTE																					0.998931	0.993996	1.00389	0.672016	NA	NA	NA	NA
Total testosterone levels-Females	30850_irnt	DVT-Females	I9_DVTANDPULM	0.995305	0.988368	1.00229	0.193764	0.998148	0.994494	1.00182	0.321864	0.998187	0.995272	1.00111	0.223867	1.0005	0.992987	1.00807	0.897471	0.996433	0.989903	1.00301	0.292194					0.016	0.0206273	0.000100469	0.545669
Total testosterone levels-Males	30851_irnt	DVT-Males	I9_DVTANDPULM	1.00187	0.995836	1.00794	0.546613	1.00041	0.996612	1.00423	0.830927	1.00052	0.997649	1.0034	0.723045	0.996808	0.98855	1.00513	0.454114	0.996808	0.98855	1.00513	0.454114					0.985	0.00280172	5.70817e-05	0.684324
Total testosterone levels-Females	30852_irnt	PE-Females	I26	0.99794	0.993319	1.00258	0.388414	0.999713	0.996991	1.00244	0.836811	0.999943	0.998002	1.00189	0.953864	0.996872	0.990581	1.0032	0.336998	0.996419	0.990426	1.00245	0.249673					0.099	0.0871097	-1.90804e-05	0.868604
Total testosterone levels-Males	30853_irnt	PE-Males	I26	0.999842	0.996016	1.00368	0.935753	0.998732	0.996291	1.00118	0.309268	0.999497	0.997679	1.00132	0.587786	0.996305	0.990874	1.00177	0.189293	0.996305	0.990874	1.00177	0.189293					0.056	0.0488109	8.96052e-05	0.344684
Total testosterone levels-Females	30854_irnt	VTE-Females	I9_VTE	0.997203	0.989641	1.00482	0.474385	0.998899	0.995024	1.00279	0.578716	0.998872	0.995717	1.00204	0.484173	1.00041	0.991989	1.0089	0.924848	0.99888	0.991265	1.00655	0.775318					0.03	0.0276229	1.41128e-05	0.933838
Total testosterone levels-Males	30855_irnt	VTE-Males	I9_VTE	1.00212	0.995697	1.00859	0.520528	1.00089	0.997122	1.00467	0.643992	1.00037	0.997311	1.00344	0.81264	0.996494	0.98838	1.00468	0.403086	0.996494	0.98838	1.00468	0.403086					0.989	0.000139513	5.15507e-05	0.739748
Bold values indicate the statistical significance at a level of P< 0.05.
