# Supplementary material for: The genetic effects of hormones modulated by the Pituitary-Thyroid/Adrenal/Gonadal axis on the risk of developing venous thromboembolism: a mendelian randomization study
Source: BMC Cardiovasc Disord. 2024 Jul 25;24:383. doi: 10.1186/s12872-024-04039-y (PMC11270940; doi:10.1186/s12872-024-04039-y)
Supplement: Supplementary file 3 — Supplementary Table 3 Single-nucleotide polymorphisms selected in this study that were associated with hormones and hormone-mediated diseases modulated by the pituitary-thyroid/adrenal/gonadal axis [file 12872_2024_4039_MOESM3_ESM.xlsx]

## Sheet: SNPs selected in this study
	Supplementary Table 3. Single-nucleotide polymorphisms selected in this study that were associated with hormones and hormone-mediated diseases modulated by the pituitary-thyroid/adrenal/gonadal axis.
	SNP	effect_allele.exposure	other_allele.exposure	eaf.exposure	pval.exposure	samplesize.exposure
	Thyroid Stimulating Hormone (TSH)
	rs12067433	T	G	0.309	4.57088e-06	3301
	rs189481313	T	C	0.01634	5.49541e-06	3301
	rs78197301	A	G	0.08398	8.70964e-06	3301
	rs9837628	A	C	0.13723	2.45471e-06	3301
	rs77455438	G	A	0.03231	5.01187e-06	3301
	rs1482368	A	C	0.15647	9.77237e-06	3301
	rs4704397	A	G	0.39151	2.04174e-08	3301
	rs13184919	C	T	0.14662	1.58489e-06	3301
	rs56348581	A	C	0.20326	8.51138e-06	3301
	rs75409071	T	C	0.0297	2.45471e-06	3301
	rs815868	A	G	0.94724	2.0893e-06	3301
	rs10983701	A	G	0.67439	4.2658e-06	3301
	rs72812080	T	G	0.03528	3.80189e-06	3301
	rs372825809	C	A	0.03438	2.95121e-06	3301
	rs2173793	A	C	0.07637	4.36516e-06	3301
	rs9542260	G	A	0.72934	4.89779e-06	3301
	rs9513087	T	A	0.1737	3.0903e-06	3301
	rs12434610	T	C	0.30518	6.91831e-06	3301
	rs199971073	T	A	0.13326	8.12831e-06	3301
	rs10438630	C	G	0.15688	2.13796e-06	3301
	rs117201352	A	T	0.0178	3.89045e-06	3301
	rs12052173	T	C	0.12363	6.76083e-06	3301
	rs63190564	A	T	0.07558	2.45471e-06	3301
	rs147348682	G	T	0.03104	8.31764e-06	3301
	Thyroxine measurement (FT4)
	rs9545807	A	T	0.0567	2e-06	2076
	rs1502514	A	G	0.8897	6e-06	2076
	rs11129533	C	T	0.6829	7e-06	2076
	rs1786310	T	C	0.0865	7e-06	2076
	rs7883218	A	G	0.9115	1e-20	2076
	rs5962597	C	T	0.9453	6e-14	2076
	rs9887672	C	T	0.9245	5e-12	2076
	rs17332376	C	T	0.9712	6e-11	2076
	rs7113610	A	G	0.7694	5e-08	2076
	rs12851939	A	C	0.8161	2e-07	2076
	rs9389156	A	G	0.167	8e-07	2076
	rs5905109	A	C	0.2406	1e-06	2076
	rs721953	A	G	0.1521	1e-06	2076
	rs9545729	A	C	0.9364	2e-06	2076
	Triiodothyronine (FT3)
	rs12030409	A	G	0.0493421	5.9251e-06	3800
	rs1978703	C	T	0.403583	4.48824e-06	3796
	rs7574421	C	T	0.0743671	8.67471e-06	3792
	rs116593857	C	T	0.0135884	3.29715e-06	3790
	rs7683106	A	C	0.158559	5.57747e-06	3803
	rs78044860	C	T	0.024277	5.26959e-06	3769
	rs34826505	C	A	0.0426015	9.88861e-06	3744
	rs77042776	C	T	0.00774987	8.11642e-06	3742
	rs118114352	C	A	0.00901379	7.57947e-06	3772
	rs1170098	C	G	0.292083	7.8215e-06	3802
	rs17441570	C	T	0.014651	6.2567e-06	3754
	rs112560617	A	G	0.0347368	2.17792e-06	3800
	rs73324128	T	C	0.052853	8.95253e-07	3803
	Hyperthyroidism
	rs7543245	A	T	0.272252	1.13365e-06	337159
	rs10926988	T	A	0.301324	1.53872e-06	337159
	rs17676303	T	C	0.196513	6.27841e-06	337159
	rs2476601	G	A	0.897433	3.14485e-14	337159
	rs9970252	C	T	0.00708929	3.61185e-07	337159
	rs2026562	G	T	0.340756	4.69451e-06	337159
	rs301819	G	A	0.591439	2.99557e-06	337159
	rs72820250	T	C	0.029622	4.13438e-07	337159
	rs3087243	A	G	0.451622	3.80277e-21	337159
	rs114274096	T	C	0.130906	2.86484e-06	337159
	rs1768190	C	T	0.717572	3.46027e-06	337159
	rs147415553	T	A	0.0117127	2.91052e-07	337159
	rs11729055	T	C	0.536628	1.92593e-06	337159
	rs185893500	T	C	0.0120685	7.5287e-06	337159
	rs7691190	C	T	0.7042	4.11386e-07	337159
	rs113174371	T	C	0.0140199	1.48057e-06	337159
	rs7734632	A	G	0.140251	9.38469e-06	337159
	rs13188142	A	T	0.355354	3.8892e-07	337159
	rs973362	T	C	0.031904	8.72871e-06	337159
	rs163425	G	A	0.129736	8.70142e-08	337159
	rs116763857	G	T	0.00899469	6.06736e-07	337159
	rs149717632	G	A	0.231454	5.93472e-29	337159
	rs113315602	C	A	0.0928039	1.24695e-06	337159
	rs13191494	C	G	0.101604	3.96826e-16	337159
	rs281861363	A	G	0.0882694	5.29785e-07	337159
	rs3129294	C	A	0.345553	1.93807e-09	337159
	rs13217620	T	C	0.113341	7.74819e-27	337159
	rs80163833	T	C	0.287812	1.70177e-27	337159
	rs12174489	T	C	0.209496	4.67994e-06	337159
	rs75173895	A	G	0.0949573	5.37193e-07	337159
	rs1093	G	A	0.212428	4.30923e-20	337159
	rs35445101	G	A	0.353389	1.30077e-38	337159
	rs12527188	T	C	0.145798	3.51884e-11	337159
	rs1794279	T	G	0.129547	3.04089e-111	337159
	rs41291790	A	G	0.0114487	1.11306e-06	337159
	rs145244672	G	T	0.111549	3.99034e-07	337159
	rs9469591	C	T	0.11999	2.98655e-06	337159
	rs6911639	C	T	0.219712	3.9699e-06	337159
	rs4713988	C	G	0.291059	8.92093e-06	337159
	rs17151447	T	C	0.0195908	1.09242e-06	337159
	rs2057763	A	G	0.207056	9.55169e-06	337159
	rs13250295	T	C	0.309472	5.59011e-06	337159
	rs2517213	A	G	0.0537546	1.82654e-06	337159
	rs61844656	T	C	0.200606	2.3798e-07	337159
	rs7090530	A	C	0.603596	1.0478e-07	337159
	rs61900154	C	A	0.0204241	2.66631e-06	337159
	rs1939878	C	A	0.718411	1.15971e-07	337159
	rs78566273	A	C	0.0512902	3.5182e-06	337159
	rs56271700	G	T	0.0867173	6.41874e-06	337159
	rs7137828	T	C	0.516496	9.09327e-06	337159
	rs9543764	G	A	0.0539429	4.6863e-06	337159
	rs78660000	A	G	0.0127076	5.91902e-06	337159
	rs2160215	C	T	0.37642	8.89816e-31	337159
	rs8072575	A	G	0.175955	1.16861e-06	337159
	rs1014399	A	T	0.0701248	7.37531e-07	337159
	rs35523824	T	C	0.0405754	5.9406e-06	337159
	rs12185444	G	A	0.916057	7.35495e-06	337159
	rs11671004	T	C	0.174064	3.3485e-06	337159
	rs111383517	A	G	0.0352983	5.27509e-06	337159
	rs1893592	C	A	0.301494	7.70939e-06	337159
	Hypothyroidism
	rs59552763	A	G	0.0724943	8.94108e-06	337159
	rs11166576	A	G	0.308004	2.81838e-06	337159
	rs35665787	G	A	0.0702968	1.45094e-06	337159
	rs61778693	T	G	0.247668	9.65962e-08	337159
	rs2476601	G	A	0.897433	3.48337e-124	337159
	rs519202	T	C	0.594382	7.41566e-07	337159
	rs6426808	A	G	0.509924	3.1273e-10	337159
	rs926103	C	T	0.652112	4.9238e-08	337159
	rs375048	T	C	0.450363	2.74758e-06	337159
	rs17020110	C	T	0.267645	2.06538e-12	337159
	rs10924341	T	G	0.494136	2.3974e-06	337159
	rs12117927	A	C	0.493528	8.18446e-10	337159
	rs2234167	A	G	0.13241	1.39422e-07	337159
	rs1884352	A	G	0.625014	8.42423e-06	337159
	rs7522243	G	A	0.443435	5.8603e-07	337159
	rs12748718	T	C	0.121176	8.80805e-08	337159
	rs4081335	C	T	0.0532964	3.5492e-08	337159
	rs61776678	A	G	0.410388	7.26491e-07	337159
	rs74435468	C	G	0.0705251	7.57373e-07	337159
	rs1723022	T	G	0.372412	6.19184e-08	337159
	rs6756502	G	T	0.49918	4.66874e-07	337159
	rs1002015	C	T	0.574254	8.71525e-06	337159
	rs1534430	T	C	0.389593	3.99301e-14	337159
	rs7583027	C	A	0.641196	2.88264e-07	337159
	rs4366932	T	C	0.405402	9.14008e-07	337159
	rs11692215	T	C	0.241246	1.81861e-06	337159
	rs72934864	C	T	0.230669	2.51166e-06	337159
	rs11675342	T	C	0.422209	1.67032e-18	337159
	rs7596240	G	A	0.270833	4.87405e-07	337159
	rs10210006	G	C	0.355384	1.52258e-07	337159
	rs7582694	G	C	0.773961	2.61216e-29	337159
	rs142947818	A	G	0.0202032	1.70589e-07	337159
	rs2111485	G	A	0.609397	7.84332e-13	337159
	rs77357117	A	G	0.0603145	2.23563e-07	337159
	rs7581471	C	T	0.431724	4.33511e-06	337159
	rs1811711	G	C	0.191047	1.27617e-06	337159
	rs62136275	C	G	0.125469	5.659e-07	337159
	rs13399762	G	A	0.0541387	4.24571e-09	337159
	rs5865	T	C	0.668064	2.67781e-07	337159
	rs11571297	C	T	0.4907	5.33703e-61	337159
	rs11718522	G	A	0.405437	1.81723e-08	337159
	rs9846445	T	C	0.86451	2.07544e-07	337159
	rs9815073	A	C	0.347569	1.93598e-35	337159
	rs60569434	A	G	0.183868	7.60344e-08	337159
	rs7649344	C	T	0.458522	1.23424e-08	337159
	rs1104976	C	A	0.198734	7.1748e-07	337159
	rs969256	A	C	0.233696	9.99793e-07	337159
	rs4687368	C	T	0.439743	2.34769e-07	337159
	rs3950296	G	C	0.245067	4.99816e-06	337159
	rs13090803	T	G	0.212032	2.09315e-15	337159
	rs115192419	A	G	0.00928087	8.56643e-06	337159
	rs11706511	G	A	0.126089	2.46894e-09	337159
	rs113229608	A	C	0.0640675	1.17171e-09	337159
	rs145390754	C	T	0.0129108	7.36512e-06	337159
	rs4444866	T	C	0.278846	2.85089e-08	337159
	rs13141697	A	T	0.202693	7.40832e-06	337159
	rs17745701	G	C	0.286196	2.00877e-06	337159
	rs4276275	T	C	0.472519	5.83983e-11	337159
	rs7441808	G	A	0.302384	3.53199e-10	337159
	rs3775291	T	C	0.297729	1.0539e-12	337159
	rs13145888	C	T	0.212492	2.45414e-21	337159
	rs113473633	G	A	0.0263524	5.47936e-08	337159
	rs6833591	G	A	0.347415	6.09916e-09	337159
	rs13178931	T	A	0.229271	3.66075e-06	337159
	rs6452444	C	T	0.758439	2.36086e-07	337159
	rs31217	C	T	0.143461	8.35468e-07	337159
	rs7705526	A	C	0.325647	9.41218e-07	337159
	rs11953434	C	T	0.551394	4.54894e-06	337159
	rs62375391	G	A	0.215322	2.072e-06	337159
	rs244672	T	C	0.877485	4.84485e-09	337159
	rs10036386	T	C	0.381915	1.75287e-09	337159
	rs28157	T	G	0.316822	4.16064e-10	337159
	rs9277569	T	C	0.106947	1.35706e-23	337159
	rs3756784	G	T	0.188731	8.99767e-06	337159
	rs62425195	C	T	0.102561	5.93827e-07	337159
	rs76518703	G	A	0.0546591	1.42495e-16	337159
	rs11159	A	G	0.0719471	5.77218e-07	337159
	rs11756401	G	A	0.292824	3.49237e-06	337159
	rs1317840	C	A	0.547534	7.59644e-07	337159
	rs9497965	T	C	0.408708	5.18681e-12	337159
	rs753760	G	C	0.305093	2.62476e-06	337159
	rs933243	A	C	0.33412	3.89583e-24	337159
	rs28418426	C	T	0.5296	3.05985e-58	337159
	rs761357	T	A	0.376767	6.80519e-10	337159
	rs654537	A	G	0.611191	2.13157e-29	337159
	rs2736191	G	C	0.0250312	1.5914e-08	337159
	rs6916819	C	T	0.122057	1.102e-06	337159
	rs4263621	A	G	0.537567	1.47594e-08	337159
	rs7768019	G	C	0.246831	1.30557e-41	337159
	rs9272426	G	A	0.460274	7.96159e-121	337159
	rs112799045	A	G	0.0548712	3.71946e-06	337159
	rs34815476	C	A	0.322471	8.82003e-08	337159
	rs17385641	C	G	0.288892	1.85102e-07	337159
	rs60600003	G	T	0.100946	7.1935e-09	337159
	rs221786	C	T	0.886238	1.53186e-09	337159
	rs10277273	G	T	0.572448	2.66379e-07	337159
	rs1032129	C	A	0.35438	2.67467e-08	337159
	rs2921053	C	G	0.453459	3.34426e-19	337159
	rs10956412	C	A	0.163144	5.83983e-13	337159
	rs2456448	A	G	0.667941	6.04895e-06	337159
	rs2118254	T	C	0.575435	3.87963e-06	337159
	rs6992869	C	T	0.372952	2.56378e-08	337159
	rs853303	G	A	0.621756	2.30356e-12	337159
	rs11783023	T	C	0.720606	1.05947e-08	337159
	rs16903097	G	T	0.130854	3.97173e-09	337159
	rs4078147	T	C	0.035915	9.44083e-07	337159
	rs60160146	T	C	0.176271	7.08859e-07	337159
	rs911760	A	C	0.207503	5.09554e-10	337159
	rs11793963	G	T	0.447228	8.5424e-07	337159
	rs925489	T	C	0.668458	1.51635e-71	337159
	rs12683487	T	A	0.303926	2.31969e-06	337159
	rs2123340	A	G	0.651292	7.76426e-12	337159
	rs2805766	C	T	0.876678	2.55047e-06	337159
	rs146922500	C	T	0.0255591	5.36402e-06	337159
	rs10748781	A	C	0.56608	5.62341e-11	337159
	rs1250566	A	G	0.332224	1.81464e-07	337159
	rs683763	T	G	0.321202	2.5746e-08	337159
	rs7090530	A	C	0.603596	2.94374e-15	337159
	rs3850765	C	T	0.585106	2.76001e-09	337159
	rs62626310	T	C	0.0414592	4.38551e-06	337159
	rs11258303	A	C	0.746995	5.59062e-10	337159
	rs61842348	G	A	0.104821	5.75162e-07	337159
	rs71508903	T	C	0.193712	3.20922e-21	337159
	rs7905731	C	T	0.594309	2.6625e-09	337159
	rs7937786	A	C	0.38692	2.6499e-07	337159
	rs117731905	A	G	0.018885	6.2263e-06	337159
	rs736374	A	G	0.363007	2.47913e-14	337159
	rs116861684	A	G	0.0386804	9.03337e-06	337159
	rs174574	C	A	0.647659	1.36685e-07	337159
	rs647152	G	T	0.379979	6.71769e-07	337159
	rs76169968	A	G	0.0836198	1.17319e-07	337159
	rs61907718	A	G	0.218349	6.3599e-06	337159
	rs7936397	A	G	0.273046	4.17109e-07	337159
	rs4409785	C	T	0.171755	4.30824e-21	337159
	rs60545357	C	A	0.173552	9.73935e-06	337159
	rs3184504	C	T	0.517816	1.10382e-81	337159
	rs28377694	G	A	0.275217	1.60103e-06	337159
	rs77004080	C	T	0.0517054	7.84206e-06	337159
	rs705702	G	A	0.33759	1.9602e-11	337159
	rs11177050	G	A	0.40622	7.43242e-07	337159
	rs35521995	T	C	0.100494	8.76597e-06	337159
	rs12582330	T	G	0.728871	1.09901e-12	337159
	rs9300537	T	C	0.209092	3.77303e-06	337159
	rs111618453	A	G	0.272172	4.32713e-23	337159
	rs76428106	C	T	0.0133586	4.255e-30	337159
	rs2391841	G	A	0.262701	4.26786e-06	337159
	rs66749983	T	A	0.310435	1.39312e-10	337159
	rs59036109	A	C	0.326602	9.66296e-07	337159
	rs8011606	C	T	0.334697	9.72949e-06	337159
	rs7145546	C	G	0.548661	1.20809e-06	337159
	rs1045853	C	A	0.656897	1.09688e-09	337159
	rs75191394	A	T	0.164437	7.14118e-06	337159
	rs741651	C	T	0.0371175	3.05309e-06	337159
	rs1257926	A	G	0.474852	1.00164e-07	337159
	rs8008961	T	C	0.27975	5.53924e-09	337159
	rs10873500	A	G	0.53543	7.35275e-06	337159
	rs7164187	G	A	0.591347	2.18625e-06	337159
	rs8043085	T	G	0.233733	4.46684e-12	337159
	rs142997491	G	A	0.0121946	2.81158e-10	337159
	rs10431908	A	G	0.752434	6.54169e-06	337159
	rs117362948	A	G	0.00932387	3.91697e-07	337159
	rs72769965	T	C	0.184538	6.13578e-07	337159
	rs8054578	G	A	0.776427	8.95262e-09	337159
	rs11117432	A	G	0.231381	4.3012e-07	337159
	rs13333582	C	T	0.0427567	1.79945e-08	337159
	rs57106500	C	A	0.0826604	9.27577e-07	337159
	rs62076510	G	T	0.163945	3.4586e-13	337159
	rs12952267	A	G	0.238693	7.54814e-06	337159
	rs147854423	A	G	0.0358512	1.0169e-07	337159
	rs7218612	C	T	0.811988	3.78025e-06	337159
	rs1088898	T	G	0.768046	4.22484e-08	337159
	rs12953110	T	C	0.0923283	3.94612e-07	337159
	rs61759532	T	C	0.246518	1.25922e-11	337159
	rs6505765	G	C	0.345157	4.75949e-07	337159
	rs8093850	G	A	0.317101	3.25642e-07	337159
	rs8086340	G	C	0.535248	7.24369e-07	337159
	rs11661836	A	G	0.426269	7.60939e-07	337159
	rs1790604	G	A	0.536379	5.49022e-10	337159
	rs12980063	G	A	0.391004	1.73656e-10	337159
	rs8106002	A	G	0.237212	1.00981e-06	337159
	rs10424978	A	C	0.59984	7.20775e-15	337159
	rs10405423	A	C	0.65892	6.22057e-08	337159
	rs1549142	T	C	0.228817	3.89852e-11	337159
	rs2745803	G	A	0.207698	9.31408e-09	337159
	rs75042199	A	C	0.0444458	5.98522e-06	337159
	rs12482947	C	T	0.598275	4.85982e-07	337159
	rs2823272	A	T	0.31568	2.0275e-10	337159
	rs969478	T	G	0.22374	1.24655e-06	337159
	rs2412974	T	C	0.358692	8.00627e-09	337159
	rs229540	G	T	0.423587	8.8308e-22	337159
	rs4824117	G	A	0.66705	1.82369e-06	337159
	rs767593	T	G	0.22419	3.90256e-06	337159
	rs9619183	T	G	0.0610129	1.04426e-06	337159
	Follicle stimulating hormone (FSH)
	rs35601847	G	T	0.44501	3.31131e-06	3301
	rs146855797	T	C	0.01637	2.13796e-06	3301
	rs11679088	A	T	0.1216	4.57088e-06	3301
	rs13066905	C	A	0.04987	8.70964e-06	3301
	rs4688541	T	G	0.7695	8.31764e-06	3301
	rs372166606	T	A	0.01778	5.37032e-07	3301
	rs189852876	A	G	0.0213	5.62341e-09	3301
	rs111691805	C	A	0.03108	6.30957e-06	3301
	rs115836600	A	G	0.01478	6.76083e-06	3301
	rs62323474	T	A	0.02874	1.09648e-06	3301
	rs6853458	G	A	0.95682	3.89045e-08	3301
	rs17861911	T	A	0.25663	5.7544e-06	3301
	rs28714536	T	C	0.50526	9.12011e-06	3301
	rs2918269	T	C	0.01573	5.7544e-06	3301
	rs72784617	A	T	0.11032	7.07946e-06	3301
	rs62449315	A	C	0.0396	9.12011e-06	3301
	rs7758383	G	A	0.48859	9.12011e-06	3301
	rs75893614	T	C	0.06765	9.33254e-06	3301
	rs116901588	G	C	0.0264	3.80189e-06	3301
	rs6948651	T	C	0.66276	6.76083e-06	3301
	rs2578438	A	G	0.09248	8.70964e-06	3301
	rs143051513	A	G	0.02152	1.31826e-07	3301
	rs10979938	C	A	0.68747	6.16595e-06	3301
	rs11145750	G	A	0.46659	1.28825e-07	3301
	rs10810269	C	T	0.05216	3.23594e-06	3301
	rs117648649	C	T	0.00753	4.7863e-07	3301
	rs11031005	C	T	0.15182	1.99526e-06	3301
	rs147548155	C	G	0.01774	1.20226e-06	3301
	rs144190705	G	A	0.01398	5.88844e-06	3301
	rs11147832	T	C	0.08606	5.88844e-06	3301
	rs76120430	G	A	0.02117	4.89779e-06	3301
	rs118035648	A	C	0.0449	3.54813e-06	3301
	rs61974278	G	T	0.18645	3.80189e-06	3301
	rs116890486	T	G	0.01834	4.46684e-07	3301
	rs17550441	C	A	0.45819	3.38844e-06	3301
	rs149593455	T	C	0.01581	2.75423e-07	3301
	rs7277060	G	A	0.81653	3.01995e-06	3301
	rs35618352	T	C	0.29889	1.41254e-06	3301
	rs9607581	G	A	0.20628	1.7378e-06	3301
	Luteinizing hormone (LH)
	rs678125	G	C	0.8965	9.54993e-06	3301
	rs35288359	T	G	0.21885	8.12831e-06	3301
	rs12569025	T	C	0.20883	9.54993e-07	3301
	rs78812558	A	G	0.0232	1.8197e-06	3301
	rs531497615	T	A	0.02266	1.7378e-06	3301
	rs372166606	T	A	0.01778	7.94328e-06	3301
	rs6853458	G	A	0.95682	5.88844e-06	3301
	rs77672516	C	A	0.09635	2.39883e-06	3301
	rs185968909	A	G	0.23008	7.24436e-06	3301
	rs72698345	A	G	0.01646	5.88844e-06	3301
	rs17051281	G	A	0.05223	5.62341e-06	3301
	rs80243781	A	G	0.09463	5.62341e-06	3301
	rs188281856	T	C	0.00692	5.49541e-06	3301
	rs7908518	A	T	0.21173	4.0738e-06	3301
	rs4900484	G	C	0.85282	8.70964e-06	3301
	rs77951104	C	T	0.01238	8.12831e-06	3301
	rs996751	C	T	0.34356	8.51138e-06	3301
	rs67552299	A	G	0.04704	3.16228e-06	3301
	rs75938752	A	G	0.02617	5.01187e-06	3301
	rs139643250	T	C	0.07635	2.75423e-50	3301
	rs150259728	A	G	0.01488	4.89779e-06	3301
	rs140675079	A	C	0.04185	2.69153e-06	3301
	Prolactin levels (PRL)
	rs7524016	A	G	0.0252	7.10706e-06	21758
	rs12032253	C	T	0.2359	5.81005e-06	21758
	rs1774894	T	C	0.0594	9.40503e-06	21758
	rs6733265	C	T	0.0845	6.31699e-06	21758
	rs3769497	A	C	0.0617	3.35197e-06	21758
	rs645247	A	C	0.9906	8.93593e-07	21758
	rs17129335	C	G	0.0854	8.78699e-06	21758
	rs194709	A	G	0.3011	6.14596e-06	21758
	rs2320078	C	A	0.0795	1.69301e-07	21758
	rs115018805	T	A	0.0104	4.49997e-06	21758
	rs79015396	A	T	0.0156	5.77099e-06	21758
	rs9398803	G	A	0.4986	3.09699e-06	21758
	rs77505261	G	C	0.0611	4.01504e-06	21758
	rs71534679	A	G	0.0107	8.41705e-06	21758
	rs72722611	A	G	0.1021	1.51001e-06	21758
	rs10108349	C	T	0.5504	5.20895e-06	21758
	rs12555625	G	T	0.1254	6.531e-06	21758
	rs10815140	A	G	0.3234	2.13e-07	21758
	rs9407556	T	C	0.2492	3.87998e-07	21758
	rs144363197	A	G	0.0137	5.28603e-06	21758
	rs874692	G	A	0.8094	4.06799e-07	21758
	rs11215977	G	A	0.432	7.35902e-06	21758
	rs35867500	T	C	0.067	1.72401e-06	21758
	rs61911963	C	T	0.0133	3.53297e-06	21758
	rs28701875	T	C	0.0941	1.64699e-06	21758
	rs6045766	T	G	0.6277	3.01398e-07	21758
	rs151031674	C	T	0.0411	1.16501e-06	21758
	Progesterone
	rs79589801	C	T	0.014	2e-08	2619
	rs139203625	C	T	0.012	3e-07	2619
	rs10786714	G	C	0.325	2e-09	2619
	rs139441768	T	C	0.011	1e-08	2619
	rs140935700	G	A	0.013	3e-08	2619
	rs72906582	G	A	0.101	6e-07	2619
	rs142754737	C	T	0.014	7e-07	2619
	rs77032081	C	T	0.017	2e-08	2619
	Estradiol
	rs12740456	A	C	0.157255	6.4853e-07	147690
	rs1730858	C	T	0.649806	1.05126e-06	147690
	rs60899469	A	G	0.05294	4.8415e-06	147690
	rs148799255	C	T	0.0486652	3.68816e-06	147690
	rs6673506	G	T	0.429445	6.79986e-06	147690
	rs77139663	T	G	0.014203	1.82427e-06	147690
	rs112881196	G	C	0.0391167	8.52119e-24	147690
	rs11892050	A	G	0.137466	2.11247e-06	147690
	rs72823235	A	G	0.0420035	2.92732e-06	147690
	rs62253611	T	C	0.0209087	1.04148e-06	147690
	rs7662029	G	A	0.454926	3.61243e-18	147690
	rs79761604	T	C	0.0238679	5.9584e-06	147690
	rs1073548	G	T	0.125872	1.74848e-08	147690
	rs11948304	A	G	0.288508	3.12169e-06	147690
	rs7801472	T	C	0.0700434	5.01314e-06	147690
	rs45446698	G	T	0.0425418	1.37956e-09	147690
	rs146761942	G	A	0.0145904	3.7846e-06	147690
	rs1568829	A	G	0.294994	3.52379e-06	147690
	rs6530669	C	G	0.599329	5.51595e-06	147690
	rs144286741	A	G	0.0327807	9.95016e-06	147690
	rs7855247	C	T	0.518378	1.78916e-07	147690
	rs600038	C	T	0.207315	1.30617e-14	147690
	rs56196860	A	C	0.031495	4.10488e-12	147690
	rs1265471	C	T	0.432471	3.21692e-06	147690
	rs77024280	G	T	0.019392	9.63385e-06	147690
	rs1256061	T	G	0.476299	1.23672e-06	147690
	rs11160915	A	G	0.443777	3.07822e-35	147690
	rs61981907	A	G	0.0709716	9.78385e-06	147690
	rs7173595	T	C	0.648851	1.23737e-60	147690
	rs3751591	G	A	0.166423	1.73297e-10	147690
	rs138062658	T	C	0.018566	7.54519e-06	147690
	rs62059839	T	C	0.261655	8.52511e-11	147690
	rs7359703	C	A	0.732077	8.39228e-06	147690
	rs113047993	T	C	0.068121	1.46855e-08	147690
	rs2279992	C	T	0.402793	8.23816e-06	147690
	rs112290774	A	G	0.0235168	5.8776e-06	147690
	rs112285002	T	C	0.16444	2.17505e-10	147690
	rs11704272	A	G	0.0996987	6.53176e-06	147690
	Estradiol_female
	rs858518	A	G	0.42151	1.6275e-09	40997
	Estradiol_male
	rs11710713	A	G	0.2003	1.316e-08	13501
	rs12883397	A	G	0.40482	9.1689e-17	13501
	Testosterone
	rs733190	C	T	0.474437	1.6e-09	425097
	rs9701244	T	G	0.514481	8.9e-06	425097
	rs9438900	A	G	0.439365	9.59997e-06	425097
	rs182050989	T	C	0.028521	1.20005e-12	425097
	rs7535528	A	G	0.371893	9.59997e-06	425097
	rs34297508	T	C	0.152749	5.99998e-07	425097
	rs267733	G	A	0.161226	1.20005e-12	425097
	rs4659174	A	G	0.108875	7.49998e-07	425097
	rs59781317	G	A	0.249441	6.4e-10	425097
	rs1977658	G	T	0.655918	1.59993e-27	425097
	rs12131172	T	C	0.676964	7.59994e-07	425097
	rs61823391	C	T	0.317121	4.19952e-16	425097
	rs35737316	T	C	0.245282	1.20005e-11	425097
	rs17497828	A	G	0.2619	2.80001e-10	425097
	rs3767844	G	A	0.287266	5.49997e-09	425097
	rs2250352	A	G	0.245273	6.59933e-37	425097
	rs6684361	C	T	0.307562	2.49977e-70	425097
	rs3790604	A	C	0.073634	2.60016e-15	425097
	rs3013438	T	C	0.652043	1.29999e-08	425097
	rs7511796	A	T	0.620114	7.79992e-06	425097
	rs4912377	A	C	0.513212	1.40001e-09	425097
	rs532054128	G	A	0.036239	7.00003e-06	425097
	rs145487465	T	C	0.012896	2.99999e-06	425097
	rs111994348	G	T	0.050428	6.69993e-07	425097
	rs3768321	T	G	0.196872	1.09999e-06	425097
	rs4453027	T	G	0.42481	5.50047e-15	425097
	rs2815852	C	T	0.715986	9.49992e-06	425097
	rs58839393	T	A	0.161374	3.90032e-19	425097
	rs13410301	T	C	0.609933	5.10035e-11	425097
	rs116413791	A	G	0.008869	2.80001e-08	425097
	rs1128249	T	G	0.392683	4.10015e-13	425097
	rs56117787	G	A	0.199475	1.9002e-14	425097
	rs590097	G	T	0.646578	3.80014e-48	425097
	rs77775907	A	G	0.037139	8.19974e-44	425097
	rs13406993	C	T	0.389206	1e-06	425097
	rs2551944	C	G	0.820181	2.5e-06	425097
	rs7565251	A	C	0.128617	3.79997e-07	425097
	rs17326209	A	G	0.574578	1.59993e-11	425097
	rs10202148	A	G	0.261127	2.69998e-10	425097
	rs62161608	T	C	0.486109	5.30005e-06	425097
	rs62115715	C	T	0.027788	8.30042e-14	425097
	rs10184382	T	C	0.442323	1.09999e-10	425097
	rs10209996	A	C	0.235622	4.90004e-07	425097
	rs2723065	G	A	0.374952	1.29987e-14	425097
	rs11888201	G	C	0.458377	3.29997e-08	425097
	rs2011425	G	T	0.079563	3.10027e-26	425097
	rs59025739	C	T	0.554913	1.79999e-06	425097
	rs2600669	G	A	0.605702	2.39999e-07	425097
	rs80188811	T	C	0.048876	5.60003e-08	425097
	rs77681190	A	G	0.034756	2.90001e-06	425097
	rs11680709	A	G	0.59334	3.29997e-07	425097
	rs56186499	G	A	0.272576	2.5e-06	425097
	rs1260326	C	T	0.605726	3.49945e-103	425097
	rs10209516	G	A	0.250897	4e-07	425097
	rs7574528	A	G	0.746138	1.29999e-08	425097
	rs2342307	G	A	0.616632	4.19952e-20	425097
	rs73075656	T	G	0.132959	2.09991e-15	425097
	rs7618363	G	C	0.159052	1.29999e-10	425097
	rs3105363	G	A	0.228254	2e-08	425097
	rs9637387	G	A	0.653636	6.80002e-06	425097
	rs61762319	G	A	0.029018	3.09999e-07	425097
	rs7613350	C	T	0.310829	3.40001e-06	425097
	rs28807182	A	G	0.100333	7.00003e-08	425097
	rs2055355	G	A	0.304955	5.89997e-10	425097
	rs541051407	C	G	0.117857	2.19999e-07	425097
	rs57615517	A	G	0.315013	4.70002e-10	425097
	rs4677148	G	T	0.251748	3.2e-07	425097
	rs16861373	A	G	0.128312	1.29999e-06	425097
	rs4858696	T	C	0.562532	9.59997e-06	425097
	rs698270	G	A	0.767357	3.79997e-09	425097
	rs1835542	T	C	0.62331	2.19999e-08	425097
	rs4678408	G	A	0.629475	5.90065e-12	425097
	rs550683463	A	C	0.431741	1.89998e-06	425097
	rs62231815	C	T	0.101836	1.80011e-13	425097
	rs6776467	G	C	0.556357	1.29999e-07	425097
	rs151038334	T	C	0.075442	5.1e-06	425097
	rs12632460	C	A	0.359955	4.20001e-06	425097
	rs56271032	G	A	0.131219	3.59998e-09	425097
	rs375757832	A	G	0.458679	1.89998e-06	425097
	rs10024730	C	G	0.503952	2.59998e-06	425097
	rs6847587	G	A	0.538727	4.90004e-11	425097
	rs36205397	G	A	0.421314	1.29987e-13	425097
	rs6817882	T	C	0.617653	1.40001e-08	425097
	rs3849653	A	T	0.540522	3.09999e-06	425097
	rs12501276	A	G	0.088108	1.7e-06	425097
	rs4632729	G	A	0.45495	2.09991e-30	425097
	rs13152154	T	C	0.726965	7.29995e-09	425097
	rs11937496	G	A	0.555929	2.90001e-08	425097
	rs7679843	G	C	0.095394	5.49997e-07	425097
	rs2903385	A	G	0.484539	2.09991e-14	425097
	rs1408	A	G	0.578259	6.79986e-19	425097
	rs61393203	T	C	0.085116	8.9e-06	425097
	rs116646027	C	T	0.012503	5.90065e-11	425097
	rs6531621	C	T	0.55975	9.69996e-06	425097
	rs2333520	A	G	0.90212	5.19996e-08	425097
	rs2359776	C	A	0.331471	1.39991e-12	425097
	rs784420	G	A	0.288392	3.19963e-21	425097
	rs144787956	A	C	0.015253	3.2e-06	425097
	rs6873338	A	T	0.537803	1.6e-09	425097
	rs112530420	C	T	0.166124	2.30001e-08	425097
	rs7732733	G	A	0.204136	3.79997e-06	425097
	rs1875963	T	G	0.516208	2.80001e-06	425097
	rs201460021	A	G	0.06892	7.69999e-06	425097
	rs13185520	A	G	0.574867	9.09997e-10	425097
	rs112694713	G	A	0.013265	3.50026e-13	425097
	rs9686661	T	C	0.200299	1.29987e-14	425097
	rs77953154	T	C	0.01621	3.09999e-06	425097
	rs12658172	C	G	0.158235	2.70023e-23	425097
	rs10066170	G	A	0.395594	3.29997e-09	425097
	rs10940921	G	T	0.583214	4.90004e-07	425097
	rs72784700	T	G	0.024841	2.80001e-06	425097
	rs4976033	G	A	0.401679	6.29999e-06	425097
	rs13153019	C	T	0.248846	4.09996e-09	425097
	rs421239	G	A	0.72945	5.60003e-06	425097
	rs35742417	A	C	0.183816	1.6e-06	425097
	rs17185536	T	C	0.244764	3.59998e-06	425097
	rs36182456	A	G	0.779383	2.09991e-33	425097
	rs6899983	C	A	0.016573	2e-06	425097
	rs7766042	C	T	0.105104	4.09996e-07	425097
	rs9272309	G	A	0.379901	1.10002e-19	425097
	rs189042827	T	C	0.056989	8.40001e-06	425097
	rs62407923	T	C	0.172369	1.6e-07	425097
	rs7759938	T	C	0.677632	1.69981e-13	425097
	rs520829	G	T	0.475492	2.19989e-16	425097
	rs72961013	A	G	0.066225	2.1e-08	425097
	rs6458331	C	T	0.274749	1.20005e-22	425097
	rs35312643	A	C	0.395412	1.6e-06	425097
	rs631986	A	C	0.815691	2.69998e-08	425097
	rs1681967	G	A	0.082177	5.89997e-10	425097
	rs62394296	T	C	0.116613	4.20001e-10	425097
	rs6939861	A	G	0.261777	3.40001e-09	425097
	rs543504257	C	A	0.494477	2.80001e-10	425097
	rs9399469	A	T	0.622849	1.80011e-11	425097
	rs1358980	T	C	0.482754	1.6e-06	425097
	rs12664753	A	G	0.195381	7.39997e-07	425097
	rs13220350	A	C	0.422486	1.7e-06	425097
	rs45446698	G	T	0.04215	1e-200	425097
	rs1362234	G	A	0.01456	5.99998e-10	425097
	rs498475	A	G	0.633609	7.10003e-07	425097
	rs111363146	C	T	0.137475	1e-07	425097
	rs80166293	C	T	0.009307	8.09991e-06	425097
	rs145673140	A	G	0.410153	3.69999e-06	425097
	rs12702516	C	A	0.847849	3.69999e-09	425097
	rs2270027	G	A	0.192507	5e-06	425097
	rs11556924	T	C	0.389328	1.2e-09	425097
	rs111733612	C	G	0.098077	5.1e-06	425097
	rs6462989	C	A	0.340577	1.5e-09	425097
	rs157934	C	T	0.305081	3.40001e-09	425097
	rs4410790	C	T	0.633065	1.89998e-06	425097
	rs4725944	C	G	0.390093	4.60002e-08	425097
	rs10278686	T	C	0.49053	1.29987e-14	425097
	rs76499670	G	A	0.049061	5.49997e-07	425097
	rs2306847	T	A	0.791144	5.19996e-34	425097
	rs9638084	G	A	0.60362	1.6e-08	425097
	rs34060476	G	A	0.133669	5.30029e-26	425097
	rs12705093	G	A	0.088884	1.79999e-06	425097
	rs187437	A	G	0.453646	1.7e-07	425097
	rs111884161	T	C	0.04058	3.59998e-07	425097
	rs445	T	C	0.094895	1.2e-08	425097
	rs6951286	C	T	0.737582	8.30042e-14	425097
	rs1799831	T	C	0.156222	4e-06	425097
	rs148086833	T	G	0.008308	5.80003e-06	425097
	rs34955534	A	G	0.099317	6.4998e-12	425097
	rs28970743	T	C	0.489535	2.69998e-07	425097
	rs17222010	G	A	0.145464	7.10003e-06	425097
	rs537551388	T	A	0.250442	8.99995e-10	425097
	rs2033557	A	C	0.28334	7.59994e-06	425097
	rs35783704	A	G	0.10108	2.60016e-20	425097
	rs6471583	A	G	0.556907	1.10002e-19	425097
	rs881301	C	T	0.412933	6.4e-10	425097
	rs35222808	A	C	0.252148	5.69994e-10	425097
	rs1660322	C	T	0.313477	7.79992e-08	425097
	rs73200740	A	C	0.235927	1.79999e-09	425097
	rs1731263	G	A	0.477163	8.09991e-06	425097
	rs13439807	T	C	0.017771	7.10003e-08	425097
	rs117921873	G	A	0.066509	5.80003e-06	425097
	rs10817260	T	C	0.190245	6.90081e-17	425097
	rs2253135	A	G	0.430541	2.69998e-06	425097
	rs4961485	C	T	0.066557	5.89997e-10	425097
	rs7042667	C	T	0.394474	1.5e-06	425097
	rs1570203	A	G	0.526531	2.5e-07	425097
	rs10758707	G	A	0.627104	1.2e-07	425097
	rs62580766	T	C	0.182007	2.30001e-07	425097
	rs7032706	C	T	0.504475	4.90004e-07	425097
	rs1475103	C	T	0.696322	3.40001e-06	425097
	rs12683780	C	A	0.330718	2.80027e-13	425097
	rs10971921	A	G	0.131257	7.39946e-13	425097
	rs28712486	A	C	0.229819	6.80002e-06	425097
	rs6478533	A	C	0.637052	3.79997e-06	425097
	rs643434	A	G	0.340066	3.09999e-09	425097
	rs972116	C	T	0.303529	1.7e-06	425097
	rs57108174	C	T	0.223721	1.10002e-11	425097
	rs4979371	T	C	0.491249	5.49997e-07	425097
	rs10740131	T	A	0.473013	2.50035e-196	425097
	rs3125309	A	G	0.385038	6.90001e-10	425097
	rs10400066	C	T	0.40193	1.99986e-28	425097
	rs56000952	T	C	0.202073	1.6e-06	425097
	rs4397736	T	C	0.525421	9.60064e-12	425097
	rs148514973	T	C	0.017449	6.1e-06	425097
	rs35906730	A	G	0.422771	5.70033e-14	425097
	rs11191801	C	A	0.292536	6.00067e-12	425097
	rs36032941	A	C	0.295733	5.00035e-56	425097
	rs35394320	A	G	0.077519	2.30001e-07	425097
	rs12416196	T	C	0.36476	6.4e-10	425097
	rs116899466	A	G	0.015384	5.89997e-08	425097
	rs2275928	A	G	0.604613	1.80011e-13	425097
	rs7900585	A	G	0.381476	1.09999e-06	425097
	rs1782652	A	T	0.380879	9.49992e-09	425097
	rs11191421	G	C	0.240903	1.10002e-26	425097
	rs2675609	C	T	0.62802	6.4e-07	425097
	rs7088444	T	C	0.477709	5.60003e-07	425097
	rs74973131	A	G	0.031989	1e-07	425097
	rs1837095	A	T	0.387984	1.69981e-11	425097
	rs10893041	G	C	0.286101	5e-07	425097
	rs56028970	C	T	0.089014	6.79986e-12	425097
	rs55707502	T	C	0.188822	1.6e-10	425097
	rs11039131	T	C	0.324616	5.49997e-08	425097
	rs2035838	G	A	0.148259	2.5e-10	425097
	rs11031005	C	T	0.143308	2.1e-08	425097
	rs174529	C	T	0.374956	3.59998e-06	425097
	rs639469	G	A	0.52706	4.60002e-07	425097
	rs7943769	A	G	0.089653	1.6e-06	425097
	rs113172275	C	T	0.066436	1.29987e-25	425097
	rs10734398	G	T	0.679297	3.69999e-06	425097
	rs112742760	T	A	0.466107	3.09999e-08	425097
	rs11564722	T	C	0.239615	8.19993e-09	425097
	rs35447333	A	G	0.259521	5.80003e-08	425097
	rs12796488	A	C	0.175981	1.40001e-08	425097
	rs4754839	A	G	0.562156	1.2e-06	425097
	rs1980091	A	G	0.307092	1.9002e-16	425097
	rs503542	G	A	0.450758	8.60003e-08	425097
	rs10892924	T	A	0.568474	2.70023e-17	425097
	rs7941308	C	A	0.445897	2.80001e-07	425097
	rs1001785	A	G	0.03427	6.59994e-07	425097
	rs35427	G	T	0.383457	3.59998e-06	425097
	rs7314285	G	T	0.068211	7.49998e-09	425097
	rs2583949	T	C	0.104747	5e-09	425097
	rs2250010	T	C	0.809826	3.09999e-09	425097
	rs4766894	A	T	0.137752	1.29999e-06	425097
	rs117508520	A	G	0.014134	7.39997e-06	425097
	rs35816706	T	G	0.162606	1.6e-06	425097
	rs142051220	A	T	0.009283	2.19999e-07	425097
	rs11047363	A	T	0.552704	1.40001e-06	425097
	rs7977247	C	T	0.421656	5.60003e-06	425097
	rs10876041	C	T	0.639778	1.9002e-12	425097
	rs56196860	A	C	0.031409	7.19946e-71	425097
	rs1146931	G	A	0.213511	4.49997e-06	425097
	rs9509847	A	C	0.371959	1.59993e-52	425097
	rs72660136	C	T	0.034235	8.50002e-10	425097
	rs12429920	A	G	0.475299	1.6e-06	425097
	rs9543012	C	T	0.352587	2.59998e-10	425097
	rs41284816	T	G	0.019113	1.5e-08	425097
	rs7338818	T	C	0.553644	8.09991e-08	425097
	rs9510000	G	A	0.080406	1.6e-06	425097
	rs74577657	G	A	0.024425	6.19998e-06	425097
	rs2256191	C	T	0.345356	7.39997e-09	425097
	rs11624408	G	A	0.444647	5.60003e-10	425097
	rs5029248	A	T	0.759995	6.4e-06	425097
	rs72683923	C	T	0.01994	6.1e-08	425097
	rs724701	G	A	0.240257	2.5e-06	425097
	rs7342537	G	A	0.017933	5.50047e-13	425097
	rs7143148	C	T	0.270752	5.49997e-06	425097
	rs3742600	A	G	0.071978	5.1e-07	425097
	rs7144866	G	A	0.770551	7.19996e-07	425097
	rs12435459	A	G	0.027238	3.59998e-06	425097
	rs28929474	T	C	0.02	1.10002e-17	425097
	rs12436785	C	T	0.416258	7.00003e-16	425097
	rs34343473	T	C	0.119522	8.19993e-08	425097
	rs12895026	A	G	0.063764	2.39999e-06	425097
	rs484943	C	T	0.661265	6.4e-08	425097
	rs141117801	T	C	0.106301	2e-06	425097
	rs56332871	A	C	0.272698	3.50026e-34	425097
	rs4775935	G	T	0.649113	3.90032e-18	425097
	rs7167740	C	A	0.437525	2.69998e-07	425097
	rs7183977	C	T	0.347321	3.10027e-57	425097
	rs35816571	G	C	0.170715	1.39991e-16	425097
	rs2201003	G	A	0.636126	6.69993e-10	425097
	rs17270243	G	A	0.239317	6.1e-10	425097
	rs55707100	T	C	0.02538	7.70016e-12	425097
	rs10851922	T	C	0.398101	5.70033e-11	425097
	rs1822246	G	A	0.296689	1.6e-09	425097
	rs79391862	C	A	0.013954	2.39994e-14	425097
	rs11635104	A	G	0.516436	4.40048e-11	425097
	rs2061679	T	C	0.06627	1.50003e-36	425097
	rs7194995	A	C	0.768345	2.80001e-06	425097
	rs12448002	A	G	0.149281	8.40001e-07	425097
	rs2235641	G	A	0.252538	4.09996e-07	425097
	rs13330891	G	T	0.079456	3.89996e-06	425097
	rs10048117	G	A	0.305086	6.59994e-06	425097
	rs7206790	G	C	0.467156	2.5e-06	425097
	rs12925980	C	T	0.660442	4.70002e-12	425097
	rs11646960	G	A	0.227554	3.29997e-06	425097
	rs28495625	A	C	0.148715	1.20005e-12	425097
	rs56185318	A	G	0.522375	1.29999e-07	425097
	rs1104608	C	G	0.425457	1.40001e-06	425097
	rs7206404	C	T	0.801199	3.40001e-06	425097
	rs55732507	C	T	0.397296	8.79995e-06	425097
	rs370222	A	G	0.303221	3.10027e-12	425097
	rs8068939	A	C	0.284878	2.80001e-06	425097
	rs78744936	A	G	0.267403	1e-200	425097
	rs941446	T	C	0.632345	3.50002e-10	425097
	rs117615688	A	G	0.06801	8.19993e-07	425097
	rs34931250	T	C	0.060779	7.49998e-06	425097
	rs1106434	A	G	0.466589	1.7e-06	425097
	rs17880847	A	T	0.013409	7.19946e-29	425097
	rs547040680	G	T	0.005998	2.49977e-64	425097
	rs73340354	C	T	0.226627	4.90004e-10	425097
	rs4790820	C	T	0.216791	4.30002e-08	425097
	rs9913470	G	A	0.196796	5.30029e-15	425097
	rs28613416	T	G	0.069888	8.40001e-07	425097
	rs1317701	C	T	0.311825	3.69999e-34	425097
	rs540122652	A	T	0.032437	3.29997e-07	425097
	rs2269762	T	C	0.381374	1.2e-07	425097
	rs1625895	C	T	0.874542	3.80014e-59	425097
	rs34110521	G	A	0.247821	5.39995e-06	425097
	rs17676919	G	A	0.096347	1.09999e-06	425097
	rs2571001	A	C	0.481845	1.7e-08	425097
	rs74866423	T	C	0.023323	9.20026e-37	425097
	rs79384925	A	C	0.136615	1.99986e-41	425097
	rs13380938	C	T	0.455275	7.49998e-08	425097
	rs28421540	A	C	0.714548	2.99985e-14	425097
	rs8088762	G	A	0.595237	4.20001e-07	425097
	rs335756	A	G	0.155243	7.19996e-07	425097
	rs35569071	T	C	0.097677	9.80009e-08	425097
	rs78248023	A	C	0.077892	1.59993e-16	425097
	rs8107967	G	A	0.567235	1.2e-07	425097
	rs11673591	T	A	0.74786	4.79954e-17	425097
	rs9403	G	C	0.333425	1.09999e-06	425097
	rs77017252	A	T	0.243979	4.79954e-12	425097
	rs12608504	G	A	0.633468	2.99985e-25	425097
	rs17683766	C	T	0.0374	4.09996e-06	425097
	rs146497684	T	A	0.030328	1.20005e-29	425097
	rs759068	A	G	0.294135	5.19996e-16	425097
	rs2241388	C	T	0.721174	3.19963e-14	425097
	rs2273991	C	G	0.102611	2.99999e-09	425097
	rs6095865	C	T	0.409212	4.39997e-07	425097
	rs2206265	G	C	0.475701	7.79992e-07	425097
	rs8126001	T	C	0.490077	2.29985e-14	425097
	rs11697333	T	C	0.675962	2.5e-06	425097
	rs6129727	A	G	0.352417	2.1e-10	425097
	rs6040889	C	T	0.368242	5.69994e-07	425097
	rs6130613	T	C	0.469842	2.90001e-15	425097
	rs1570669	G	A	0.343469	4.49997e-06	425097
	rs12185851	C	T	0.231746	6.69993e-09	425097
	rs7281104	C	G	0.223692	5.19996e-06	425097
	rs9976945	T	C	0.182466	9.90011e-08	425097
	rs117007168	G	T	0.043743	2.5e-09	425097
	rs12159699	A	G	0.30988	8.40001e-08	425097
	rs5763800	G	A	0.023241	8.99995e-10	425097
	rs738409	G	C	0.21646	7.39946e-21	425097
	rs75999278	A	G	0.059613	5.1e-08	425097
	rs7288888	A	C	0.91347	4.39997e-07	425097
	rs5752773	C	G	0.673405	2.19989e-14	425097
	rs2004511	C	T	0.222201	2.69998e-10	425097
	Testosterone_female
	rs6684361	T	C	0.31254	5.2571e-61	154364
	rs7552692	A	C	0.26431	7.4748e-12	154364
	rs2205697	G	A	0.32175	4.8978e-08	154364
	rs2250477	G	C	0.24723	3.6347e-29	154364
	rs17558745	C	T	0.30968	7.254e-10	154364
	rs13022088	A	G	0.27906	3.545e-10	154364
	rs3771240	T	C	0.38401	1.1549e-14	154364
	rs3827536	G	T	0.44652	9.3497e-34	154364
	rs11683361	C	G	0.19281	6.0385e-09	154364
	rs56025532	T	C	0.48603	1.8357e-10	154364
	rs62231822	C	T	0.097628	3.0964e-16	154364
	rs7633673	G	A	0.4048	2.4598e-09	154364
	rs9850919	C	T	0.40793	1.3063e-08	154364
	rs2342307	A	G	0.38472	2.5861e-14	154364
	rs974801	A	G	0.3658	1.3527e-09	154364
	rs4245930	G	A	0.36993	3.0636e-12	154364
	rs371162363	G	A	0.094467	2.6707e-09	154364
	rs12658172	G	C	0.15604	1.259e-18	154364
	rs246660	C	T	0.22686	2.2759e-09	154364
	rs13153019	T	C	0.25034	2.7392e-10	154364
	rs17185536	C	T	0.24564	2.3068e-08	154364
	rs138639505	C	T	0.22837	1.2525e-33	154364
	rs13220350	C	A	0.41946	1.9425e-09	154364
	rs9399469	T	A	0.37623	3.1016e-12	154364
	rs1962268	T	A	0.050409	1.3618e-45	154364
	rs1038626	A	T	0.20457	2.8777e-23	154364
	rs1527575	A	G	0.35555	3.3241e-09	154364
	rs11774829	T	A	0.10283	1.6138e-13	154364
	rs28394055	C	T	0.47049	1.1412e-26	154364
	rs10817260	C	T	0.18857	6.5699e-19	154364
	rs11191421	C	G	0.23905	8.3557e-16	154364
	rs850294	C	T	0.11519	4.176e-16	154364
	rs78865787	A	G	0.034059	1.2721e-10	154364
	rs58072681	T	C	0.072717	1.2917e-34	154364
	rs8044524	G	A	0.39626	9.7931e-10	154364
	rs3933469	G	A	0.26958	4.9385e-11	154364
	rs34931250	C	T	0.060147	1.8063e-09	154364
	rs117327231	C	A	0.023843	6.8605e-39	154364
	rs76505784	T	C	0.033293	2.258e-12	154364
	rs8093038	T	C	0.10155	2.0437e-17	154364
	rs8111359	C	T	0.093315	2.5181e-24	154364
	rs2910993	T	C	0.23435	4.8605e-12	154364
	rs11673591	A	T	0.25265	1.5645e-09	154364
	rs1800437	G	C	0.19264	5.3442e-09	154364
	rs139643250	C	T	0.078023	2.2081e-08	154364
	rs1889236	C	T	0.22931	6.9268e-16	154364
	rs4818299	A	G	0.12535	5.6157e-09	154364
	rs14842	A	T	0.10988	7.8977e-13	154364
	Testosterone_male
	rs36086195	C	T	0.4204	2.308e-08	157738
	rs12406721	G	T	0.3433	3.0471e-18	157738
	rs35737316	C	T	0.2454	1.132e-18	157738
	rs10779612	G	A	0.2425	2.9399e-08	157738
	rs10192634	C	T	0.27014	1.0573e-08	157738
	rs17862868	G	C	0.08232	1.3285e-13	157738
	rs9849171	G	C	0.35882	6.5727e-09	157738
	rs645040	G	T	0.22681	2.9739e-27	157738
	rs1679147	A	G	0.34979	5.4578e-10	157738
	rs59194935	G	A	0.43167	3.7354e-08	157738
	rs1154403	C	T	0.31161	3.0964e-13	157738
	rs116646027	T	C	0.012591	6.1295e-21	157738
	rs2017857	C	G	0.25093	4.9065e-10	157738
	rs1866385	T	C	0.16468	4.6212e-08	157738
	rs329122	G	A	0.4188	6.1579e-11	157738
	rs6870458	G	T	0.4511	7.6295e-12	157738
	rs9495551	C	T	0.22111	3.5007e-11	157738
	rs1933801	C	T	0.32254	2.2003e-18	157738
	rs2781668	C	T	0.16779	6.5946e-11	157738
	rs555754	G	A	0.46725	1.4443e-08	157738
	rs9986829	G	A	0.49347	3.184e-26	157738
	rs13226502	C	T	0.17648	1.8199e-08	157738
	rs4925809	C	T	0.46921	4.328e-09	157738
	rs2090409	C	A	0.31529	9.7256e-12	157738
	rs35182096	C	T	0.25504	6.2529e-10	157738
	rs7915430	T	G	0.20141	8.121e-10	157738
	rs4757142	G	A	0.38992	2.8901e-09	157738
	rs4384396	C	T	0.43251	5.09e-20	157738
	rs7123283	C	T	0.47452	7.1873e-10	157738
	rs78581485	G	C	0.010341	2.044e-11	157738
	rs7314285	T	G	0.068065	2.6306e-10	157738
	rs3809272	G	A	0.30398	4.8489e-09	157738
	rs2393776	G	A	0.37627	1.8519e-16	157738
	rs11629457	T	C	0.26534	4.0777e-10	157738
	rs8059151	T	G	0.18486	4.1123e-09	157738
	rs148089031	C	T	0.12117	2.3784e-09	157738
	rs34835	A	G	0.42067	4.8583e-21	157738
	rs55872725	C	T	0.40429	3.9473e-09	157738
	rs12933677	T	C	0.46646	1.6039e-11	157738
	rs11641548	A	C	0.44445	2.1911e-14	157738
	rs8077638	C	T	0.2198	3.855e-17	157738
	rs7211258	T	G	0.46605	1.7303e-08	157738
	rs12947017	C	T	0.40382	1e-200	157738
	rs12942088	T	C	0.39321	4.0649e-116	157738
	rs554341153	T	C	0.047178	7.888e-16	157738
	rs72841496	C	T	0.031862	6.1883e-10	157738
	rs554877749	C	A	0.37466	8.9017e-13	157738
	rs62062271	T	C	0.22849	7.13e-13	157738
	rs77694071	G	A	0.3316	1.5062e-09	157738
	rs28394864	G	A	0.46098	2.5343e-49	157738
	rs2306216	A	G	0.16704	1.8128e-09	157738
	rs2684837	A	C	0.44268	6.28e-13	157738
	rs7242706	T	C	0.21176	2.1925e-08	157738
	rs1624295	G	A	0.29233	1.9525e-16	157738
	rs202200760	G	C	0.038534	2.3635e-33	157738
	rs35824797	C	T	0.078849	1.6954e-11	157738
	rs1688031	T	C	0.13848	2.1211e-11	157738
	rs34851490	A	G	0.1162	1.8552e-20	157738
	rs111981233	T	G	0.079112	9.2811e-14	157738
	rs6029632	G	A	0.39925	1.6662e-11	157738
	rs6073431	C	T	0.46925	8.3387e-18	157738
	rs738409	C	G	0.21556	5.5821e-29	157738
	rs11703376	C	T	0.26886	1.0873e-16	157738
	Adrenocorticotropic hormone (ACTH)
	rs10170044	G	A	0.39112	5.49541e-07	3301
	rs13429170	T	C	0.10342	9.12011e-06	3301
	rs4073891	C	T	0.3813	1.90546e-06	3301
	rs74929952	G	T	0.03847	8.12831e-07	3301
	rs11717284	A	T	0.40348	7.07946e-06	3301
	rs2141746	T	C	0.82439	4.7863e-06	3301
	rs114855372	T	C	0.06116	6.60693e-06	3301
	rs7686325	C	T	0.23862	5.7544e-06	3301
	rs111371470	T	C	0.04252	1.7378e-06	3301
	rs72673751	C	T	0.18949	1.1749e-06	3301
	rs118182781	C	T	0.01892	9.33254e-06	3301
	rs7002526	T	A	0.3252	2.51189e-06	3301
	rs36075313	A	G	0.21846	8.70964e-06	3301
	rs11190495	A	G	0.25195	6.16595e-07	3301
	rs11606333	A	G	0.18939	6.16595e-08	3301
	rs7119916	C	A	0.54793	4.0738e-06	3301
	rs117929982	G	A	0.02892	8.91251e-07	3301
	rs71380537	T	C	0.1825	9.54993e-06	3301
	rs4622540	T	G	0.48575	3.98107e-06	3301
	rs117214638	G	A	0.02154	2.81838e-06	3301
	rs12961462	C	A	0.30281	6.60693e-06	3301
	rs79181622	A	G	0.06317	4.7863e-06	3301
	rs7259081	A	T	0.75126	8.51138e-06	3301
	Aldosterone
	rs117866409	C	G	2e-07	0.0268	3549
	rs530454878	A	C	6e-09	0.0149	3549
	rs6742078	T	G	2e-08	0.41914	3549
	Cortisol
	rs12589136	T	G	0.22	3.3e-12	12597
	rs11621961	T	C	0.36	4e-08	12597
	rs2749527	T	C	0.49	5.2e-11	12597
	Pregnancy
	rs79641395	C	T	0.040784	2.74873e-06	194174
	rs7521346	C	T	0.155338	4.46453e-06	194174
	rs147270173	G	A	0.011495	1.10798e-06	194174
	rs1601383	C	T	0.336349	8.05938e-06	194174
	rs4870418	A	G	0.0952041	9.99759e-07	194174
	rs146370642	C	T	0.00814019	3.56358e-06	194174
	rs77056733	T	C	0.0818299	1.65659e-06	194174
	rs79638704	C	G	0.087297	1.58095e-06	194174
	rs75961788	A	G	0.0109385	6.40792e-06	194174
	rs116914895	G	A	0.012154	5.65599e-06	194174
	rs7158032	A	G	0.282103	7.16031e-06	194174
	rs184437162	G	A	0.0122947	3.34353e-06	194174
	rs4815115	C	G	0.00746484	4.2713e-06	194174
	rs73616949	C	A	0.0311253	3.31767e-06	194174
	rs9984760	C	T	0.0448589	6.5707e-06	194174
	rs9617872	C	T	0.0827474	8.58872e-06	194174
	Cushing's syndrome
	rs3104208	G	A	0.5572	8.46798e-06	211286
	rs142865165	T	C	0.005686	9.37605e-06	211286
	rs6752351	T	G	0.07533	6.60496e-06	211286
	rs1446802	G	A	0.4238	8.3301e-06	211286
	rs6849929	C	T	0.786	6.62095e-06	211286
	rs150524125	C	T	0.0149	9.34394e-06	211286
	rs34553380	C	T	0.1074	2.92402e-06	211286
	rs79162448	A	G	0.009395	1.22899e-06	211286
	rs363309	A	G	0.1335	2.67997e-06	211286
	rs4763491	A	G	0.6655	7.758e-06	211286
	rs78501861	T	A	0.005905	3.31497e-06	211286
	Hyperaldosteronism
	rs571479	T	A	0.3386	9.12095e-06	211463
	rs68123469	C	T	0.4909	3.555e-06	211463
	rs13006627	T	C	0.4362	2.16202e-06	211463
	rs56227923	C	A	0.08769	3.384e-06	211463
	rs7659904	C	T	0.7642	5.44603e-06	211463
	rs139449442	A	C	0.02533	3.51601e-06	211463
	rs149117571	T	C	0.002623	9.62299e-06	211463
	rs2115322	G	A	0.3785	7.18208e-06	211463
	rs10078024	C	T	0.2183	5.53401e-06	211463
	rs78392436	G	T	0.04174	8.21391e-06	211463
	rs1671966	C	T	0.4628	4.55502e-08	211463
	rs76873460	A	G	0.08991	6.05494e-06	211463
	rs77172773	C	T	0.1004	6.03004e-06	211463
	rs117664648	G	C	0.02209	3.89197e-06	211463
	rs8090393	A	C	0.2934	6.60602e-07	211463
	rs192106864	A	G	0.02632	7.17398e-06	211463
	rs11090320	G	C	0.2437	6.89906e-06	211463
